# Supplementary material for: GA-SVR Optimized Surface-Enhanced Raman Spectroscopy for Rapid Detection of Ciprofloxacin Residues in Chicken Blood
Source: Biosensors (Basel). 2026 May 1;16(5):259. doi: 10.3390/bios16050259 (PMC13204726; doi:10.3390/bios16050259)
Supplement: Supplementary file 1 [file biosensors-16-00259-s001.zip]

Archive with 1 entries (1 files):
- biosensors-4227961-supplementary.pdf
